# Supplementary material for: Most of the tight positional conservation of transcription factor binding sites near the transcription start site reflects their co-localization within regulatory modules
Source: BMC Bioinformatics. 2016 Nov 21;17:479. doi: 10.1186/s12859-016-1354-5 (PMC5117513; doi:10.1186/s12859-016-1354-5)
Supplement: Additional file 2: — Contains the intersection p-values diagrammed in Fig. 3. (XLSX 78 kb) [file 12859_2016_1354_MOESM2_ESM.xlsx]

## Sheet: Fisher Right-sided p-values
The web site http://go.usa.gov/3kjsH contains the same information in more usable form.
			Fisherexactbatch 1.0
			# p-values calculated
			2145
			Matrix of Uncorrected Fisher Exact p-values : right-sided
transcription factor			E2F1	E2F1	E2F1	E2F1	E2F1	E2F1	E2F1	E2F1	ELK4	ELK4	ELK4	ELK4	ETS1	ETS1	FOXF2	GABPA	GABPA	GABPA	GABPA	GABPA	GABPA	GABPA	GABPA	IRF2	IRF2	IRF2	MYC-MAX	MYC-MAX	MYC-MAX	NFKB1	NFKB1	NHLH1	NHLH1	NHLH1	NHLH1	NHLH1	NR1H2-RXRA	NR1H2-RXRA	PAX6	PAX6	PAX6	PPARG	PPARG	RELA	RELA	RORA_2	RREB1
	uncorrected cluster p-value		1.37793e-07	4.16783e-06	0.00655676	0.0073738	0.0184661	0.0513771	0.145296	0.147541	1.91112e-16	9.80243e-07	0.000213735	0.0428821	3.94188e-27	8.67353e-05	5.87375e-15	1.89787e-23	2.88933e-16	0.000177914	0.000208301	0.00230311	0.0295645	0.0406255	0.0893225	4.71617e-10	0.0204228	0.0299482	1.20381e-34	1.52231e-16	0.000115486	7.37504e-64	1.17209e-33	1.68797e-14	3.41267e-10	1.32237e-08	1.76248e-08	0.0406228	0.00294952	0.100695	5.04593e-13	0.0610972	0.105133	1.15194e-30	7.2533e-25	1.2947e-195	1.5987e-135	8.02759e-32	5.2292e-242
		minus?	1	0	1	0	1	1	0	0	1	0	1	0	1	1	1	0	1	0	0	0	1	0	1	0	0	1	0	1	1	1	0	0	0	1	1	1	0	0	1	1	0	1	0	0	1	0	1
E2F1	1.37793e-07	1
E2F1	4.16783e-06	0	5.60333e-09
E2F1	0.00655676	1	0	2.76926e-08
E2F1	0.0073738	0	0	8.46168e-06	7.50279e-07
E2F1	0.0184661	1	0	3.05813e-10	0	4.50976e-11
E2F1	0.0513771	1	0	2.57835e-10	0	0.00103827	0
E2F1	0.145296	0	1.22112e-11	4.50031e-10	4.60743e-13	1.38722e-07	3.88466e-10	6.79057e-11
E2F1	0.147541	0	2.52776e-12	9.39885e-06	1.59574e-08	2.19571e-11	4.40759e-07	4.83151e-05	2.4711e-09
ELK4	1.91112e-16	1	0.00782671	1.78298e-05	0.000298631	0.000122897	0.000961612	7.44989e-05	3.14857e-05	5.09538e-05
ELK4	9.80243e-07	0	0	0.001677	0	0.000381287	0	0.000386157	0.000293161	1.04546e-07	0.0152412
ELK4	0.000213735	1	1.04028e-12	2.60764e-08	1.10375e-11	5.32577e-10	8.2232e-10	2.22405e-08	7.97018e-06	4.30822e-06	0	2.05813e-10
ELK4	0.0428821	0	0.00852242	0.464666	0.000932894	0.40159	0.0193783	0.00103571	0.0883728	0.0113951	0.00107604	2.65201e-06	0.000321231
ETS1	3.94188e-27	1	6.97411e-05	0.000400081	0.0744026	2.05497e-05	0.00508472	0.0259183	0.00403705	0.000302031	2.03742e-230	0.000181516	0	0.0772331
ETS1	8.67353e-05	1	4.27631e-05	0.00467732	2.61914e-06	0.496958	0.00778935	0.0724672	0.241041	0.0824467	3.77032e-12	0.00071959	1.55673e-132	0.0158003	3.2776e-12
FOXF2	5.87375e-15	1	0.00275312	0.0234746	0.0322307	0.050328	0.151554	0.161043	0.00624682	0.431878	0.0147987	5.27025e-09	1.6703e-09	4.59113e-05	3.78425e-05	0.0028927
GABPA	1.89787e-23	0	8.67382e-08	1.0906e-09	1.21283e-06	7.66551e-08	0.000189073	2.78398e-05	7.02941e-06	3.03659e-09	4.10382e-239	0.00231915	0	0.000113459	1.91361e-164	5.91822e-11	1.39652e-05
GABPA	2.88933e-16	1	1.8211e-12	1.62103e-05	0	3.73901e-12	0	1.76069e-05	3.0109e-05	3.97648e-08	8.94814e-05	0	0	8.43292e-08	0.00048291	0.000194582	9.30811e-13	2.67724e-08
GABPA	0.000177914	0	0	3.89885e-06	5.82969e-11	7.93745e-09	5.28838e-11	2.3724e-10	4.18574e-11	5.77163e-10	1.13245e-08	2.8914e-11	1.4308e-113	0.000172265	1.70352e-11	8.87201e-09	0.000302646	5.55022e-11	0
GABPA	0.000208301	0	0.000997931	4.55614e-07	5.07633e-06	0.1239	0.00392016	0.000208238	0.0100259	0.000122344	5.23274e-07	0.0010446	3.31758e-65	0.00100147	6.93751e-08	3.40796e-80	0.13194	4.12703e-07	8.44985e-05	1.4913e-09
GABPA	0.00230311	0	0.000133662	7.12216e-05	6.38757e-09	3.69378e-09	1.18308e-08	1.0346e-10	0.000100653	0.000501966	1.18691e-10	8.17812e-12	0	0.00159365	5.89465e-11	0	4.95572e-06	8.33378e-12	9.77343e-10	0	3.60616e-10
GABPA	0.0295645	1	5.1273e-06	0.0249603	5.23955e-07	0.0362571	0.000550091	0.00247781	0.00172921	0.0221503	2.58589e-05	6.15816e-07	6.4739e-06	4.38987e-150	0.000688145	0.00571541	0.00030453	3.17767e-07	3.38325e-09	3.67969e-06	0.00057478	4.33799e-05
GABPA	0.0406255	0	2.61569e-13	1.21194e-07	0	1.06026e-12	0	6.0294e-12	5.38095e-09	1.89977e-07	7.46303e-10	1.30195e-08	0	0.00211692	1.28374e-11	4.97047e-13	2.1085e-07	0	2.00051e-12	0	0	0	0.000674164
GABPA	0.0893225	1	1.12571e-07	0.025238	4.48575e-08	8.95275e-05	9.26309e-06	0.00673438	0.0007803	0.00331483	2.19786e-07	2.85188e-09	4.7593e-12	2.7108e-09	3.68544e-08	0.00335834	9.48697e-06	2.37099e-12	0	6.88105e-08	1.90725e-05	1.16856e-07	2.88047e-07	9.67602e-07
IRF2	4.71617e-10	0	0.030579	0.0227674	0.00301135	0.000976657	0.0173809	0.106737	0.0436809	0.0181901	0	2.04975e-06	8.75189e-13	3.59997e-07	0	7.49178e-13	0	0	7.41362e-06	2.09777e-12	4.26526e-10	4.52391e-10	8.48503e-07	1.70507e-11	0.00161889
IRF2	0.0204228	0	0.237674	1.70947e-05	0.669262	0.016147	0.408981	0.0744522	0.0786958	0.0223111	8.25687e-08	0.000455702	0	0.00525229	1.99846e-11	0	2.02142e-06	7.0198e-08	0.00121461	1.29954e-05	4.19981e-07	9.49503e-08	9.98321e-05	3.23727e-11	0.0222115	0
IRF2	0.0299482	1	1.08671e-07	0.121056	0.000192363	0.000733638	0.00352631	0.510371	0.419684	0.0346099	0.000125563	0	1.12937e-08	0.000921126	1.02543e-06	5.3695e-06	0	1.08397e-05	0	7.78678e-09	0.00272971	0.000126709	0.00595426	1.336e-07	8.37931e-08	0	2.17558e-10
MYC-MAX	1.20381e-34	0	9.18932e-13	2.36545e-05	5.97244e-07	7.24404e-07	7.46728e-07	1.53261e-09	7.32543e-08	1.98597e-06	3.6419e-05	1.03554e-11	0	0.000429588	4.53826e-09	2.15195e-12	0	4.82462e-11	0	6.88449e-13	3.68133e-07	0	2.2144e-07	0	4.41978e-06	1.54798e-12	0	0
MYC-MAX	1.52231e-16	1	5.88762e-12	1.8066e-06	1.26285e-08	1.35603e-05	8.21336e-05	0.00508519	1.55575e-05	0.00326285	0.0723019	1.34837e-08	0	0.000251197	0.0127647	5.8688e-08	0	5.3789e-06	0	5.42146e-11	8.1999e-05	1.35537e-06	0.000163431	1.81284e-06	1.97664e-06	1.65219e-11	2.55379e-10	0	4.03075e-213
MYC-MAX	0.000115486	1	0	9.45291e-06	1.474e-09	1.22054e-08	3.13175e-08	1.99054e-06	3.13315e-05	5.90431e-05	8.11218e-07	5.2832e-11	0	0.00194133	1.17387e-07	0.00110144	0	1.01221e-07	0	1.62587e-09	0.000795974	1.51153e-05	1.09789e-06	0	1.76487e-11	4.42555e-06	0.000726864	2.45538e-09	1.11088e-11	4.47853e-11
NFKB1	7.37504e-64	1	6.75841e-07	0.000167065	0.00539347	0.00234827	2.58113e-07	1.26138e-05	0.0822315	0.0122416	0	7.80007e-06	2.02638e-12	5.82002e-05	0	8.40965e-11	1.0756e-05	0	1.45907e-08	2.77958e-06	1.533e-05	3.49664e-07	3.94191e-07	1.52588e-10	5.85501e-07	0	0	8.31845e-10	0	3.33404e-11	0.00128363
NFKB1	1.17209e-33	0	8.43194e-11	0.0530266	0.000989432	0.00286971	1.31619e-06	0.0431135	0.0612173	0.000393473	4.9514e-07	0	1.77288e-08	0.000193215	8.55971e-10	1.07857e-05	1.36174e-05	4.36647e-08	0	0.000234375	0.0446926	1.3552e-05	8.51323e-05	2.87746e-08	1.66745e-10	2.06153e-09	1.98764e-06	0	0	7.04492e-12	4.47234e-10	0
NHLH1	1.68797e-14	0	5.32753e-11	1.4436e-08	2.83426e-10	2.54203e-05	1.95074e-06	5.32122e-06	0.00254883	7.2305e-05	4.01614e-05	5.30902e-10	6.03174e-09	0.000145368	1.02304e-05	1.38513e-05	4.52035e-10	7.51995e-08	1.90554e-10	3.84205e-05	2.64994e-10	2.43176e-10	6.58164e-08	3.04832e-11	8.92228e-06	1.54548e-07	9.55215e-06	8.08188e-06	1.36668e-13	0	6.90452e-07	5.01683e-05	1.98416e-06
NHLH1	3.41267e-10	0	0	0.000104005	1.69076e-08	6.19599e-07	9.24573e-08	9.39912e-09	2.90174e-09	6.95414e-06	3.61353e-07	2.48634e-06	0	0.000565389	2.08693e-07	8.29085e-05	1.68847e-05	6.61966e-09	0	0	6.85675e-09	0	2.36174e-06	0	4.57548e-06	4.17508e-10	4.23003e-06	5.10096e-08	0	1.16299e-09	3.55243e-07	9.13462e-07	9.65451e-07	2.47983e-07
NHLH1	1.32237e-08	1	0	0.000117284	1.09097e-05	6.64171e-05	9.24834e-07	1.20057e-06	1.60353e-08	8.51154e-05	1.32784e-06	3.34899e-09	0	4.63994e-06	9.71256e-08	6.64785e-06	2.11381e-05	2.00207e-07	0	0	1.48137e-10	7.75085e-10	2.21036e-07	0	6.0501e-10	1.63207e-09	0.00357645	9.15642e-07	0	1.6807e-09	1.89613e-07	8.09804e-05	5.3788e-07	2.59499e-05	2.07311e-290
NHLH1	1.76248e-08	1	0	8.06454e-09	8.48244e-12	2.10864e-09	5.94719e-09	4.11962e-05	0.000107164	1.43142e-06	0.000276155	3.17289e-08	1.11504e-10	0.00377738	1.48918e-05	5.95225e-06	4.62614e-06	3.24354e-08	3.27904e-07	3.01794e-08	6.86263e-11	3.09835e-10	5.79156e-06	0	0.000335589	1.54645e-06	4.12704e-08	1.95835e-06	0	0	3.25749e-05	3.65946e-05	1.51551e-05	2.26973e-272	1.46975e-09	3.67785e-07
NHLH1	0.0406228	1	0	2.83042e-05	0	1.18698e-05	0	5.81959e-07	6.42079e-06	9.60462e-08	0.000504326	4.862e-11	7.32747e-13	2.61402e-05	9.6852e-06	4.95826e-13	3.4742e-07	2.30696e-10	1.93612e-12	1.28958e-10	1.63494e-11	0	3.86178e-07	0	4.26694e-08	8.81628e-13	5.49355e-06	3.58861e-10	0	0	0	0	0	0	0	0	7.39211e-10
NR1H2-RXRA	0.00294952	0	0.560579	0.709263	0.255615	0.381378	0.158016	0.790495	0.0806016	0.431958	0.00277663	2.3586e-05	1.15234e-10	0.317873	0.000641964	0.00039244	0.0614371	0.00026558	0.00180452	1.00701e-05	0.0649771	0.00350522	0.0208114	0.00648355	0.00451586	1.91161e-07	3.33645e-05	0.00396105	2.09984e-07	4.24079e-07	0.00365914	2.52908e-08	6.24145e-08	0.133519	0.0012298	0.00134276	0.041331	0.0236315
NR1H2-RXRA	0.100695	0	0.11903	0.844667	0.226509	0.0828217	0.0421285	0.372783	0.516786	0.103135	0.00354702	0.00331362	0.00985082	0.0156632	0.0110155	0.228242	0.000276279	0.00145391	0.00124303	0.0289087	0.498902	1.1732e-05	0.00100366	0.00400013	0.111788	2.16973e-05	6.23992e-07	0.000329431	0.0037466	0.00580491	0.210044	5.57539e-05	7.64241e-05	0.0610646	0.0166146	0.00648292	0.00533082	0.0315775	1.09564e-05
PAX6	5.04593e-13	1	5.0409e-05	4.62123e-10	2.27335e-05	0.00201147	0.00279208	0.000983942	0.00160473	0.027107	2.00645e-06	2.66221e-09	0	0.0269271	8.76109e-07	9.35095e-10	0	7.05096e-07	1.55912e-11	2.91981e-09	4.05926e-08	1.12396e-09	5.59625e-05	2.33192e-11	0.00538012	0	0	0	0	0	1.93005e-09	0	1.52511e-06	6.54564e-11	0	0	1.31344e-10	0	5.42092e-10	1.11784e-07
PAX6	0.0610972	1	0.00298635	0.0832003	0.0199495	0.00885739	0.0144188	0.658349	0.00218293	0.0729231	1.63206e-08	0.00141836	0	0.00874265	1.07451e-09	6.89435e-08	1.38614e-06	0	0.000114527	3.1984e-05	4.96372e-06	5.62732e-11	4.77479e-05	0	2.38219e-06	0	7.61473e-07	0	0	3.63745e-11	3.44325e-07	0	5.06259e-05	0.000113582	7.34936e-08	2.60539e-07	0.000161647	2.62133e-08	0.0170223	0.000462183	0
PAX6	0.105133	0	5.08724e-06	0.00118387	0.0278593	0.000622049	0.000635029	0.00526271	0.0206224	0.276173	3.90403e-11	6.24732e-05	0	0.00217782	1.11922e-12	9.63186e-05	8.76053e-08	1.68985e-08	9.85666e-08	6.80115e-09	0.00344033	2.32482e-06	0.000315956	2.69424e-06	1.12199e-09	9.77089e-09	5.35519e-09	0	6.64491e-12	0	0	5.40176e-08	2.48735e-05	0.0240849	1.52672e-05	1.36133e-06	0.0200001	2.95478e-10	1.52769e-05	0.000230616	1.31166e-07	1.74048e-05
PPARG	1.15194e-30	1	0.000128816	0.000503004	0.000128116	0.00619626	0.000157203	0.00300233	0.0281512	0.51738	3.5505e-05	7.06445e-07	0	0.0147537	3.62718e-07	2.5197e-11	0	8.06589e-07	3.93675e-06	2.32769e-10	1.62748e-05	4.74155e-10	0.00602929	2.12834e-08	1.9634e-06	0	0	0	0	6.42436e-09	6.40654e-12	0	7.84794e-12	5.38533e-07	0	1.21149e-11	3.59243e-05	0	6.01118e-10	2.26021e-10	0	1.07787e-06	1.1478e-10
PPARG	7.2533e-25	0	0.0017836	0.0043478	0.00342728	0.128387	0.00763951	0.0274984	0.0448851	0.0594413	1.22595e-06	1.61317e-06	0	0.013025	1.34954e-09	7.73433e-10	1.75333e-11	6.72635e-08	1.56749e-08	3.99767e-06	1.2449e-05	1.88163e-09	0.000715116	2.23605e-07	0.000187022	0	0	0	0	2.73325e-10	6.22578e-07	0	0	1.16329e-06	2.29872e-10	1.9615e-08	2.28611e-05	2.56331e-10	1.19077e-09	2.18311e-11	0	1.38583e-06	7.5652e-10	2.30663e-179
RELA	1.2947e-195	0	0	1.72102e-06	0	3.00507e-07	0	4.49517e-07	3.95841e-06	1.60342e-09	2.80959e-13	1.72628e-35	3.61822e-13	5.87157e-05	0	2.86215e-13	0	1.38938e-26	1.45369e-49	2.08153e-19	2.89667e-10	0	6.56014e-09	0	1.82371e-17	3.36374e-40	9.41108e-19	4.79029e-37	1.4756e-61	1.41251e-27	5.89931e-22	1.28019e-116	3.04541e-201	0	2.83617e-18	5.77845e-20	0	0	1.95933e-07	0.00536877	7.66608e-23	2.10169e-25	0	4.45304e-39	1.28982e-31
RELA	1.5987e-135	1	1.76192e-13	4.52208e-15	9.87577e-12	9.76946e-06	0	4.51297e-05	0.000290784	8.79032e-06	1.53934e-41	0	0	7.29016e-06	1.56311e-37	3.07321e-12	1.75502e-09	1.1234e-55	3.6996e-12	0	9.82203e-12	0	2.7383e-08	0	6.43929e-15	2.18021e-60	7.51428e-31	5.93858e-13	0	6.83009e-13	0	1.7267e-238	1.83671e-76	0	0	0	0	0	1.26814e-09	0.000432586	0	0	0	4.86278e-14	0	1.42936698264293e-313
RORA_2	8.02759e-32	0	0.166342	0.873169	0.274944	0.187969	0.557241	0.306154	0.587743	0.758444	4.4963e-05	0.000944033	1.00846e-09	0.0122663	1.0342e-09	1.67606e-08	8.52651e-13	5.23093e-05	0.00258982	6.77738e-05	0.000409353	0.000192821	0.0291009	8.21592e-05	0.00304752	0	0	0	0	6.99942e-05	5.27595e-06	3.76491e-11	6.87406e-10	0.00411673	1.38544e-05	7.89965e-05	0.0316829	0.000540777	2.01339e-10	1.17256e-07	4.83114e-08	0.000135466	5.69062e-10	0	0	0	0
RREB1	5.2292e-242	1	1.06665e-18	1.5254e-10	2.12099e-14	2.11541e-09	1.18705e-12	3.58133e-10	4.22401e-07	9.99927e-06	0.000365812	2.49256e-07	3.95082e-27	0.000878962	4.95537e-07	1.91647e-08	9.32062e-23	6.22751e-09	1.03529e-11	9.147e-11	5.94217e-07	4.02065e-12	1.97705e-05	2.26057e-27	3.09771e-06	4.91811e-08	9.92941e-08	2.41407e-24	8.29398e-36	1.18554e-12	5.09193e-12	1.51681e-13	1.19634e-17	5.39622e-19	9.97487e-15	6.94121e-15	3.15377e-11	3.221e-21	0.00014389	0.00284315	1.8389e-12	2.0104e-07	8.0776e-13	1.05736e-23	8.16735e-21	8.52641e-56	2.18701e-31	1.34897e-14
RXRA-VDR	1.88967e-58	0	7.84374e-07	0.000400135	0.000199992	4.89313e-05	0.00784825	4.33081e-05	0.0024103	0.000251402	9.3763e-08	4.71346e-11	0	0.000342753	2.57766e-11	2.95738e-11	0	1.28942e-10	0	2.04603e-12	8.0894e-05	1.72818e-10	0.000129696	0	5.25282e-06	0	0	5.31797e-13	0	0	7.12931e-11	9.91429e-14	0	7.95752e-06	0	0	4.85183e-05	0	3.36398e-13	8.70996e-16	0	0	0	0	0	2.91773e-49	0	0	1.71973e-45
RXRA-VDR	2.67967e-43	0	2.6259e-09	0.00512892	0.00126078	6.17783e-09	1.90743e-05	0.000100947	8.3062e-05	1.06053e-06	1.61321e-07	0	0	1.07648e-05	0	0	0	2.54932e-09	0	0	1.43219e-08	5.31908e-13	2.28336e-08	0	4.95949e-07	0	0	7.02771e-13	0	0	0	0	0	0	0	0	9.42302e-12	0	4.22374e-10	8.77152e-13	0	1.06926e-11	0	0	0	1.45067e-57	0	0	1.08702e-44
RXRA-VDR	1.47951e-06	1	2.21186e-07	0.0626395	3.7248e-05	1.0493e-05	0.00124981	5.01931e-06	6.19436e-05	1.24173e-08	6.67688e-07	1.73011e-08	0	2.21755e-05	5.80164e-08	1.09263e-07	5.05244e-07	0	7.38038e-09	4.66681e-08	0.00698944	7.40276e-05	1.22117e-05	1.69444e-10	8.01488e-06	0	0.00455321	3.57325e-06	0	0	7.56406e-12	5.9495e-10	2.30342e-05	0	3.83065e-07	3.12078e-06	5.10092e-12	0	0.18849	5.89131e-05	1.19685e-07	0	6.07648e-09	0	3.21976e-12	1.4384e-35	0	0.00867267	1.18395e-12
SP1	0	1	1.30684e-33	2.03328e-09	1.04032e-19	3.7945e-17	4.10678e-20	1.12782e-16	6.35094e-15	2.48074e-19	1.00434e-12	7.58479e-11	3.23494e-49	0.00319803	6.90352e-11	1.29655e-25	0.00487907	3.28752e-18	1.77328e-19	1.8377e-24	1.60065e-13	2.48055e-14	4.50726e-07	1.82325e-38	3.76726e-10	6.19559e-10	0.000652199	0.00356424	5.16098e-29	1.37075e-15	8.93594e-17	9.53534e-11	6.91251e-12	2.91782e-15	7.62782e-18	2.22624e-17	2.2933e-14	4.38198e-29	0.00623264	0.265209	1.45184e-05	1.73047e-05	0.000205372	7.00343e-09	1.02042e-08	5.28181e-36	5.03299e-35	0.000486072	2.00829e-111
SP1	8.48425e-74	0	1.23744e-50	3.21956e-10	3.1581e-44	1.64613e-18	1.40058e-35	4.97644e-19	4.54846e-13	2.51285e-15	6.16835e-06	0	0	1.26865e-08	9.88161e-05	2.26696e-12	0.00243171	8.43769e-15	7.24202e-35	5.54284e-28	6.63676e-09	0	1.77067e-11	0	1.63065e-13	2.73431e-05	0.000147876	2.52611e-08	1.11788e-12	0	1.58374e-21	3.96845e-09	0	9.51162e-21	5.44437e-22	7.50235e-26	6.01389e-19	0	0.00126006	0.020718	2.73707e-07	1.15922e-05	1.04532e-05	0	1.35674e-08	0	0	0.000412183	5.94373e-45
SPI1	1.17352e-81	0	0.000961662	1.29619e-06	0.112188	0.0180665	0.00163801	0.0226639	0.000236397	0.000489228	4.93705e-94	1.62467e-06	0	0.00500695	4.09903e-95	0	3.0442e-07	8.64335e-105	4.45634e-05	0	0	0	3.19067e-05	0	0.002365	1.73306e-12	0	2.3942e-05	0	0.000124817	7.6386e-06	0	0	8.0496e-07	5.78569e-08	7.83355e-09	4.7155e-06	0	1.71166e-06	0.00437613	0	6.96835e-11	9.98656e-08	0	0	1.67967e-43	1.32363e-91	1.55029e-11	2.05245e-15
SPI1	0.00349783	0	0.0188901	0.250165	0.0150363	0.0795996	0.0574379	0.212163	0.49818	0.0678176	7.62853e-07	0.000132032	1.58446e-40	0.0521762	4.24004e-10	0	0.000188687	1.92499e-05	0.000868976	1.74831e-05	1.10182e-88	5.00671e-07	0.0386403	3.72447e-12	0.000181104	0	0	5.37312e-07	0.000231661	0.000229335	0.00088857	3.91254e-06	4.95392e-06	0.000399923	0.000101628	0.000276795	0.000881288	0	0.000758345	0.000162957	3.25145e-09	9.22009e-11	0.0232415	0	3.22276e-09	4.7335e-11	0	2.32284e-08	0.000184052
SRF	2.55697e-18	0	0.110659	0.709233	0.603121	0.231576	0.384045	0.50476	0.496438	0.0521545	5.42424e-09	0.00178321	0.00142181	0.0611906	0	0.0110522	2.49819e-08	1.02885e-07	0.00364921	0.000842354	0.000245078	0.00507754	0.00975824	0.00551458	0.019869	0	0	1.05628e-09	1.75915e-09	1.37937e-06	0.0450029	0	1.09348e-09	0.0130382	0.00119768	3.50959e-05	0.0730041	4.35272e-06	1.35249e-05	0.00239466	1.74715e-09	4.88622e-08	5.56295e-10	0	0	2.8683e-19	0	0	0.000110881
SRF	6.90538e-06	1	0.0249344	0.381454	0.0471494	0.0282961	0.103227	0.0719206	0.894592	0.357914	0.000541161	0.0100386	7.95544e-05	0.0221853	1.87093e-06	0.00395852	5.02565e-06	8.72718e-06	0.00851869	2.67974e-05	0.00215752	0.000166339	8.35822e-05	0.00075872	1.65264e-06	0	3.56023e-09	1.41376e-12	1.77566e-06	1.39735e-05	3.41847e-05	1.39182e-11	2.36012e-06	0.0124284	0.000255168	2.51161e-05	0.011948	3.79004e-08	0.00262909	0.917008	8.03933e-08	1.0715e-05	4.01104e-11	9.07463e-12	5.40097e-10	7.94016e-18	0	8.97715e-12	7.49245e-12
STAT1	1.37873e-06	0	0.267885	0.0594682	0.593236	0.168163	0.03739	0.0990148	0.564125	0.786598	2.88389e-10	0.244601	0.000288041	0.000131797	1.86175e-06	0.0433946	0.00155724	4.07452e-14	0.00499693	0.012425	0.412582	0.00695288	7.40337e-05	0.000142421	2.55938e-08	1.19904e-14	0.000938338	0.0017901	0.000797507	0.000107892	0.0114107	0	1.69732e-05	0.113626	0.272384	0.0110178	0.102934	5.32879e-05	0.0469877	0.00302518	0.0166338	3.21831e-05	0.000222648	0.000135913	5.09747e-05	1.11513e-13	1.72556e-18	1.68569e-05	3.3318e-05
TAL1-TCF3	1.42819e-17	1	8.94563e-09	0.0186067	0.000134029	0.000124131	9.60569e-07	0.00159913	0.00190499	0.00113887	0.000784262	6.48712e-07	1.91165e-05	0.133983	1.14422e-07	2.70358e-06	0	0.000111922	4.7477e-08	9.74154e-08	0.00202243	9.49264e-10	0.00041221	1.67908e-08	1.29279e-05	2.59763e-11	2.84395e-10	3.03006e-07	1.09982e-62	0	0.000162798	1.7874e-09	2.01119e-05	0	0.00011926	0.00119346	0	0	0.117279	0.0086575	6.05645e-10	1.1623e-07	2.58696e-07	7.75998e-10	1.31084e-05	3.9968e-14	0	3.85076e-07	1.32366e-11
TAL1-TCF3	9.82778e-08	0	3.81839e-06	0.00568593	4.43981e-05	0.000325941	1.19739e-05	0.0645165	0.000134303	0.0246743	1.17229e-05	1.42438e-06	1.57382e-09	0.00540331	1.55136e-09	1.00618e-07	0	3.2134e-08	4.54354e-06	9.02973e-10	0.00879236	3.44108e-08	1.66629e-06	4.09853e-08	6.31176e-08	0	1.58952e-09	4.3044e-09	0	0	5.82028e-05	1.15474e-08	2.43348e-05	0	2.98536e-05	8.29254e-05	0	7.87172e-09	0.000149763	0.00931425	0	1.53634e-05	3.28401e-09	1.56786e-07	5.75073e-07	0	0	3.34862e-05	2.88172e-09
TFAP2A	3.08205e-74	0	1.96199e-12	0.00315045	0	1.35866e-09	1.02174e-10	6.54164e-08	8.64224e-07	0.000502517	4.35402e-07	4.32721e-12	0	1.99202e-05	1.01696e-08	1.45761e-06	5.89215e-07	0	7.58393e-13	0	3.42684e-05	1.32958e-10	3.91141e-06	0	0	1.47105e-12	2.50863e-08	3.86152e-07	0	0	1.26608e-09	0	0	2.74479e-09	0	0	9.65147e-09	0	3.63897e-08	2.36936e-07	1.35849e-08	2.5315e-08	0	0	0	5.16356e-53	0	9.96071e-11	1.88045e-30
TFAP2A	6.51899e-73	1	1.78408e-10	0.000241371	2.8254e-11	7.96298e-09	2.75761e-10	2.27029e-08	4.99336e-07	4.17072e-06	8.22697e-11	1.33814e-09	0	7.55389e-05	9.33142e-10	8.90643e-11	4.78548e-05	0	0	0	1.80306e-07	2.53293e-08	2.59713e-06	0	1.08872e-10	2.44482e-12	1.07475e-05	1.84899e-06	0	0	2.74469e-12	0	0	7.0026e-08	0	0	1.71286e-10	0	6.30509e-07	4.25594e-05	3.59272e-08	0.000465722	5.72639e-09	0	0	1.76013e-52	0	1.1028e-07	3.11288e-36
TLX1-NFIC	0.000104692	1	0	4.80264e-06	8.87707e-09	1.14585e-05	6.764e-05	0.0247824	0.00897055	0.0133692	0.000142419	2.26862e-11	1.30784e-11	0.00382255	4.53297e-05	8.511e-08	1.23705e-09	9.29181e-06	3.34182e-10	2.87321e-10	0.000802706	5.20404e-11	0.000142604	0	6.17664e-07	0	5.62374e-10	4.26423e-10	0	0	8.08587e-11	1.54037e-08	0	1.66583e-11	0	5.23001e-11	4.36881e-11	0	0.000148812	0.000697857	4.12625e-08	5.30272e-05	1.83419e-08	0	0	0	1.07547e-12	0	3.78929e-24
TLX1-NFIC	0.0662981	0	0.000286135	0.00280825	8.89031e-05	0.00884677	0.000551632	0.0396933	0.0307076	0.00229972	0.00457305	0.000259875	1.7516e-06	0.0704279	1.06068e-05	0.000827959	0.0105412	0.000115093	0.000303859	0.00405139	0.0252528	4.08085e-08	0.00314558	1.19152e-06	0.0180648	4.55375e-07	3.79517e-05	0.000197712	0	0	0.000656413	7.62673e-09	3.24124e-07	0.000147707	1.21066e-10	6.09878e-06	0.000392444	7.29609e-09	0.0618058	6.07953e-08	1.43675e-07	0.000748032	3.38894e-06	3.10585e-10	5.54245e-06	7.75878e-11	7.56062e-13	2.7328e-09	1.08296e-08
TP53	0.0017147	1	0.0778994	0.00577898	0.0758534	0.235128	0.0436683	0.905563	0.311325	0.540427	0.00665729	0.00915283	0.000598151	0.0137847	0.0055979	4.73962e-07	0.013129	0.0013554	0.0503536	0.0123543	3.35125e-06	0.0333491	0.01346	6.20791e-05	4.69871e-07	3.83034e-06	0.0306127	0.000264593	3.46131e-05	3.82521e-06	0.166652	0.000953759	0.0195794	2.05934e-05	0.000133368	1.88442e-05	3.57665e-05	8.59085e-06	0.60205	0.197909	0.0163929	1.88406e-08	0.00301864	0.00120901	0.000594134	1.61027e-07	5.50552e-05	0.00022063	8.06012e-06
YY1	0.0268869	0	0.013024	0.0110737	0.0232599	0.381378	0.0378209	0.399721	0.00804082	0.431958	0.0558045	0.00222085	0.000846286	0.317873	0.0133416	5.33036e-06	0.000303605	0.392875	0.000768847	0.00751022	0.00894812	0.00934814	0.144908	0.0129452	0.653858	0.000216906	0.0636992	8.24385e-06	5.48583e-12	6.3177e-09	0.0796434	0.00796664	0.00104468	0.00260359	0.0459965	0.0484607	0.00291329	0.00140876	0.126301	0.0140179	0.000521071	2.49926e-05	1.52769e-05	1.01065e-05	0.000217868	5.46914e-07	4.28955e-09	0.000577622	0.0200527
YY1	0.155482	0	0.0280889	0.136217	0.0880202	0.0952072	0.0772446	0.00223224	0.214875	0.240764	0.000102437	0.0108395	2.6828e-07	0.263646	8.06472e-06	1.09735e-05	0.00195052	3.65865e-05	0.050553	0.00352248	0.0213276	8.11299e-08	0.0534039	1.49543e-06	0.0859755	0.000339415	0.00651525	0.0769013	3.78096e-05	0.00644413	5.12938e-05	0.00392116	3.74366e-07	0.000233151	8.51948e-06	0.000211496	0.00211789	3.0992e-06	0.0187974	0.104869	0.000181798	0.00883415	0.00369536	0.000423207	0.000409509	5.79393e-07	1.76842e-07	0.000152525	8.46226e-05
[truncated: 19 more columns]

## Sheet: DAVID p-values
The web site http://go.usa.gov/3kjsH contains the same information in more usable form.
			DAVID p-values
			# p-values calculated (with some failures, probably because of insufficient intersection size)
			2145
Validating DAVID p-value for cluster			0.126853	1.84805e-06	0.0349696	0.00479458	0.00711748	0.000157993	3.5103e-05	9.49936e-05	0.000181492	0.00785346	0.00507447	0.00194676	3.88439e-05	0.0067006	1.64804e-05	1.03665e-06	1.54747e-05	0.0128555	0.000359001	0.00434349	0.000345294	1.25001e-06	0.000182608	5.51798e-06	1.0385e-06	0.000277543	2.44191e-05	0.000755765	5.38305e-06	1.6743e-08	9.54822e-07	1.0102e-09	3.85525e-12	1.5972e-10	2.3134e-09	5.1564e-15	2.9767e-08	2.5663e-08	1.1191e-12	1.31672e-13	2.96554e-08	1.24703e-06	3.38662e-12	0.278548	0.000191048	0.0180623	1.77201e-06
			Matrix of Uncorrected DAVID p-values
transcription factor			E2F1	E2F1	E2F1	E2F1	E2F1	E2F1	E2F1	E2F1	ELK4	ELK4	ELK4	ELK4	ETS1	ETS1	FOXF2	GABPA	GABPA	GABPA	GABPA	GABPA	GABPA	GABPA	GABPA	IRF2	IRF2	IRF2	MYC-MAX	MYC-MAX	MYC-MAX	NFKB1	NFKB1	NHLH1	NHLH1	NHLH1	NHLH1	NHLH1	NR1H2-RXRA	NR1H2-RXRA	PAX6	PAX6	PAX6	PPARG	PPARG	RELA	RELA	RORA	RREB1
	uncorrected cluster p-value		1.37793e-07	4.16783e-06	0.00655676	0.0073738	0.0184661	0.0513771	0.145296	0.147541	1.91112e-16	9.80243e-07	0.000213735	0.0428821	3.94188e-27	8.67353e-05	5.87375e-15	1.89787e-23	2.88933e-16	0.000177914	0.000208301	0.00230311	0.0295645	0.0406255	0.0893225	4.71617e-10	0.0204228	0.0299482	1.20381e-34	1.52231e-16	0.000115486	7.37504e-64	1.17209e-33	1.68797e-14	3.41267e-10	1.32237e-08	1.76248e-08	0.0406228	0.00294952	0.100695	5.04593e-13	0.0610972	0.105133	1.15194e-30	7.2533e-25	1.2947e-195	1.5987e-135	8.02759e-32	5.2292e-242
		minus?	1	0	1	0	1	1	0	0	1	0	1	0	1	1	1	0	1	0	0	0	1	0	1	0	0	1	0	1	1	1	0	0	0	1	1	1	0	0	1	1	0	1	0	0	1	0	1
E2F1	1.37793e-07	1
E2F1	4.16783e-06	0	0.153546
E2F1	0.00655676	1	0.00458966	0.076309
E2F1	0.0073738	0	0.101789	0.388719	0.128081
E2F1	0.0184661	1	0.0510352	0.0914286	0.146858	0.290192
E2F1	0.0513771	1	0.0327974	0.646563	0.257586	0.305715	0.170354
E2F1	0.145296	0	0.00246953	0.808499	0.0389116	0.448353	0.148771	0.160327
E2F1	0.147541	0	0.0982658	0.0859259	0.0798554	0.735283	0.112445	0.376457	0.0447564
ELK4	1.91112e-16	1	0.342871	0.0859259	0.00556741	0.979465	0.0598882	0.590617	0.282469	0.416741
ELK4	9.80243e-07	0	0.0373439	0.0349929	0.206595	0.529211	0.216085	0.218377	0.128326	0.488004	0.00726673
ELK4	0.000213735	1	7.24e-05	0.149376	0.0912133	0.00923554	0.703545	0.00888214	0.306209	0.00434201	6.56e-06	0.000223653
ELK4	0.0428821	0	0.214477	0.296592	0.168151	0.201822	0.789169	0.166216	0.126696	0.33588	0.129217	0.0747274	0.0575902
ETS1	3.94188e-27	1	0.00602296	0.715936	0.00071238	0.43266	0.00244698	0.181775	0.323793	0.535463	0.0100961	0.00896432	2.6e-08	0.21772
ETS1	8.67353e-05	1	0.231318	0.00726673	0.00192007	0.733352	0.379812	0.203654	0.974327	0.516514	4.11e-05	0.0211126	0.000198619	0.0283973	2.77e-05
FOXF2	5.87375e-15	1	0.103329	0.0267028	0.228633	0.0718909	0.0704519	0.0251572	0.0435518	0.914488	0.0370873	0.0865712	0.00252767	0.0489513	0.00820526	0.225246
GABPA	1.89787e-23	0	0.0611805	0.424723	0.0236312	0.227188	0.0590621	0.0978477	0.0859259	0.0229834	0.00779572	0.0407578	6.93e-07	0.118165	0.00656135	1.89e-05	0.0285136
GABPA	2.88933e-16	1	0.0108243	0.0187352	0.031924	0.355854	0.115543	0.0564418	0.228308	0.000942952	0.0011067	7.77e-05	2.34e-05	0.0956939	1.06e-05	0.0107523	0.0292759	0.000771497
GABPA	0.000177914	0	0.0643804	0.104261	0.179453	0.524973	0.0150349	0.0295285	0.258722	0.0340968	0.0130721	0.0342416	0.00099723	0.628545	2.31e-06	0.0527539	0.00372788	0.00108818	0.00874155
GABPA	0.000208301	0	0.917723	0.508234	0.493676	0.420592	0.753387	0.318976	0.0924885	0.798632	0.406759	0.461426	0.00115784	0.137577	0.0120049	0.0350878	0.219533	0.512022	0.118843	0.314488
GABPA	0.00230311	0	0.326022	0.60875	0.0276168	0.747748	0.208552	0.0179072	0.0859259	0.0447564	0.000191593	0.17108	0.000700718	0.0497774	0.000151776	0.00759975	0.510024	0.000367706	0.123546	0.105127	0.145208
GABPA	0.0295645	1	0.618636	0.81528	0.0493565	0.354004	0.0188502	0.4802	0.191463	0.0705224	0.0409423	0.00726673	0.00582623	0.424023	0.0852107	0.117713	0.0797795	0.11003	0.070226	0.171665	0.137577	0.133701
GABPA	0.0406255	0	0.000475958	0.076309	0.00205539	0.0980697	0.422672	0.10551	0.0100065	0.0200283	0.00294498	0.0637606	2.23e-07	0.0089017	7.47e-06	0.00338296	0.0255695	0.00122802	3.1e-05	6.28e-07	0.652936	1.4e-05	0.0497487
GABPA	0.0893225	1	0.0574899	0.383962	0.0613124	0.0807657	0.956087	0.935297	0.0859259	0.0490558	0.137757	0.000896051	0.0475112	0.221055	0.0132646	0.232239	0.163111	0.343403	0.000361672	0.692757	0.238211	0.416118	0.307182	0.380816
IRF2	4.71617e-10	0	0.0755695	0.00726673	0.37924	0.41406	0.549356	0.00349326	0.0452235	0.286937	0.00102595	0.00485191	7.15e-05	0.0164094	2.07e-05	0.00214466	0.0401928	0.000469918	7.44e-05	0.0186134	0.250755	3.69e-05	0.0507245	1.17e-05	0.502853
IRF2	0.0204228	0	0.073565		0.514272	0.305632	0.095162	0.0410814	0.168695	0.604818	0.00264701	0.396881	0.00223037	0.0369716	0.000717907	0.00118921	0.048539	0.00950265	0.0349689	0.00155481	0.270374	0.129869	0.144292	0.0130197	0.0928635	1.97e-05
IRF2	0.0299482	1	0.138549	0.130925	0.912279	0.0587036	0.660578	0.0670612	0.29167	0.769883	0.0205909	0.0021951	0.0180694	0.0719191	0.00487947	0.0100152	0.0274752	0.00892696	0.015962	0.00216179	0.306089	0.0172838	0.0719191	0.0114896	0.25912	0.0228001	0.0444856
MYC-MAX	1.20381e-34	0	0.430837	0.208552	0.0576609	0.0079255	0.33542	0.150039	0.0773958	0.0010022	0.000527389	0.00469868	6.74e-06	0.0318809	5.63e-07	0.0093427	0.00316685	4.77e-05	0.000546007	0.00492204	0.120406	0.00865305	0.0228323	3.9e-07	0.010574	3.27e-07	0.000123588	0.0139959
MYC-MAX	1.52231e-16	1	0.2024	0.508552	0.193882	0.6203	0.434025	0.0806075	0.119733	0.050353	0.15247	0.0192387	0.116432	0.000505399	0.0241062	0.280951	0.239683	0.0137342	0.0523751	0.0778051	0.16967	0.124329	0.0551045	0.0245623	0.0806388	0.0118514	0.0254097	0.165642	0.000551873
MYC-MAX	0.000115486	1	0.100435	0.0748939	0.0489969	0.347374	0.00721143	0.331486	0.330275	0.0451367	0.148314	0.0328011	0.000168871	0.640964	0.204899	0.0170067	0.136735	0.177364	0.0186865	0.179321	0.430811	0.222812	0.00271211	0.111442	0.0421317	0.407441	0.578757	0.310071	0.00891462	0.0565289
NFKB1	7.37504e-64	1	0.0111417	0.100936	0.17519	0.84821	0.398361	0.0978304	0.0435518	0.245304	0.112991	0.000282634	1.49e-06	0.0370797	0.000545608	0.000644724	0.0133317	0.0514295	0.000887803	0.0686059	0.00717829	0.0137661	0.00550111	0.0003498	0.465231	6.09e-08	0.000109539	6.19e-05	1.12e-06	0.239533	0.0106956
NFKB1	1.17209e-33	0	0.0397457	0.437412	0.355891	0.210251	0.0335907	0.0480248	0.186867	0.628993	0.135093	0.320076	0.0124427	0.520751	0.0298553	0.0173005	0.339834	0.0335106	0.121246	0.0523531	0.0899539	0.0609764	0.049078	0.0629628	0.4446	0.00167957	0.316661	0.0110387	0.00399638	0.0180271	0.223636	0.00541157
NHLH1	1.68797e-14	0	0.119856	0.282097	0.0641826	0.473303	0.17577	0.659162	0.0293521	0.0910639	0.0389116	0.0045352	0.000517616	0.0284548	0.00759284	0.000593206	0.0088209	0.0158174	0.00176477	0.0116793	0.500807	0.000969744	0.0694402	0.189181	0.0681453	0.0023353	0.111736	0.00136549	0.0187654	0.100444	0.0136523	5.56e-07	0.00041809
NHLH1	3.41267e-10	0	0.0980541	0.448049	0.0295614	0.510036	0.197019	0.251448	0.123838	0.0485097	0.000590275	0.204755	0.000839699	0.688269	0.000326303	0.00187351	0.107395	0.00243441	0.0171599	0.00116399	0.458491	0.321413	0.0846822	0.000837231	0.58244	0.370492	0.0421674	0.170994	0.00207042	0.0850959	0.108369	0.228502	0.0139906	0.0138122
NHLH1	1.32237e-08	1	0.157415	0.208413	0.165625	0.579052	0.222997	0.0697745	0.117327	0.098334	0.00525604	0.121093	0.00270518	0.332312	0.000534504	0.00320466	0.147536	0.00591136	0.00305478	0.00157915	0.659778	0.126621	0.213856	0.000977353	0.152088	0.191677	0.102619	0.0201239	0.00597391	0.172859	0.0770003	0.218832	0.134755	0.0907476	0.0875571
NHLH1	1.76248e-08	1	0.137962	0.349124	0.0189884	0.658993	0.182442	0.194158	0.168151	0.175979	0.0205909	0.00726673	0.000272167	0.00720882	0.0828855	4.66e-05	0.00735431	0.00804934	0.0185972	0.0122851	0.236423	0.000151776	0.00112497	0.00214746	0.116464	0.0203073	0.0165361	0.0232191	0.00019723	0.0903093	0.00314522	0.000131076	0.00261917	0.000300469	0.0549368	0.0706927
NHLH1	0.0406228	1	0.0658713	0.166335	0.330961	0.532617	0.0492025	0.108839	0.0401911	0.0139096	0.0221398	0.00595766	0.000947322	0.0307381	0.000205977	0.029742	0.000706976	0.00243592	0.0212608	0.187047	0.173934	0.00340458	0.0113862	0.00526208	0.0158091	0.116278	0.00346511	0.0114633	5.14e-05	0.0800851	0.154958	0.0453406	0.236	0.333353	0.0473369	0.0178589	0.0813804
NR1H2-RXRA	0.00294952	0	0.576173		0.909388	0.292687	0.0620628		0.51878	0.0620628	0.461098	0.189005	0.0897008	0.103841	0.570574	0.737081	0.27042	0.16125	0.588248	0.196312	0.428254	0.429115	0.297049	0.0742317	0.280934	0.254978	0.518469	0.564199	0.210979	0.0616678	0.650348	0.335623	0.0162053	0.223448	0.68493	0.129578	0.236096	0.407413
NR1H2-RXRA	0.100695	0	0.644142		0.604348	0.260996	0.390048	0.933431		0.727967	0.0584037	0.152655	0.543307	0.627316	0.702215	0.0397692	0.312743	0.139798	0.246194	0.596043	0.179552	0.1896	0.452416	0.0562153	0.540226	0.49134	0.479058	0.467024	0.336524	0.861469	0.708048	0.0273554	0.187108	0.228057	0.106658	0.0966086	0.0603521	0.251518	0.584433
PAX6	5.04593e-13	1	0.0120859	0.0158995	0.0206067	0.737908	0.0045352	0.0251572	0.102291	0.0859259	0.0485338	0.0199128	0.000287797	0.0355478	0.23882	0.0297345	0.138203	0.0485338	0.0118485	0.229603	0.041866	0.541437	0.00138509	0.174172	0.346909	0.0321703	0.248357	0.010386	0.0124702	0.253849	0.176483	3.43e-05	0.299599	0.0478831	0.305003	0.102757	0.0350297	0.149258	0.615293	0.261442
PAX6	0.0610972	1	0.123148	0.370155	0.0820614	0.102467	0.08246	0.0552397	0.136835	0.267786	0.00329202	0.20324	5.19e-05	0.0964591	0.26612	0.00257523	0.00492121	0.0437288	0.0112923	0.0600472	0.108004	0.30678	0.294759	0.158606	0.00247932	0.0192108	0.000963341	0.00523175	1.55e-05	0.000160456	0.0195341	0.00537591	0.0669355	0.0137834	0.125091	0.0752041	0.00362576	0.0966081	0.965869	0.230974	0.0562116
PAX6	0.105133	0	0.00113831	0.110288	0.0807423	0.753735	0.713659	0.00312987	0.228954	0.164469	0.0859259	0.137694	0.000454157	0.0355638	0.00678198	0.0603291	0.030792	0.0344418	0.00246688	0.00467119	0.0669094	0.0144054	0.0317211	0.000214209	0.0148494	0.0228582	5.35e-05	0.0365814	0.00395643	0.0127332	0.215214	5.87e-06	0.232345	0.0230187	0.173887	0.0611415	0.0352929	0.0196611	0.126858	0.013272	0.0123203	0.012948
PPARG	1.15194e-30	1	0.083591	0.0527375	0.0566754	0.20306	0.0394291	0.0369574	0.02408	0.0859259	0.152322	0.119346	3.91e-05	0.014373	0.00693916	1.59e-08	0.0109579	0.0423252	0.0410429	0.025037	0.0157139	0.120406	0.112251	0.000809727	0.0278568	0.178653	0.0583608	0.0271665	0.000387047	0.166271	0.0638587	0.113829	0.184538	0.00145691	0.00446002	0.0968766	0.0444867	0.00509977	0.565123	0.225895	0.00720678	8.76e-05	0.00175507
PPARG	7.2533e-25	0	0.00901373	0.692505	0.102943	0.0965705	0.0407578	0.178607	0.00799796	0.0859259	0.264127	0.365179	7.96e-07	0.415373	0.00437038	2.88e-10	0.532369	0.0203058	0.00654184	0.00521376	3.8e-05	0.224001	0.111237	7.8e-05	0.174409	0.0475499	0.0153489	0.0125389	0.000523771	0.120869	0.209656	0.00309191	0.00722759	0.00670339	0.208925	0.1494	0.00381031	0.0100049	0.657684	0.517183	0.0997639	0.214335	0.29134	6.16e-05
RELA	1.2947e-195	0	0.000674422	0.132259	0.0467039	0.0603826	0.191444	0.00142295	0.118843	0.0157452	0.0014665	0.00330172	1.16e-11	0.0186891	9.05e-07	1.61e-05	4.52e-05	0.000636619	1.06e-06	5.97e-06	0.0108761	9.66e-05	0.0451941	1.05e-10	0.0039797	1.42e-05	0.000128155	3.27e-06	1.91e-09	0.000660794	0.000305484	5.07e-11	0.000610001	3.88e-06	0.0137215	0.160941	3.66e-06	0.00155917	0.242525	0.284928	0.012335	4.53e-07	8.74e-08	8.73e-05	0.000186993
RELA	1.5987e-135	1	0.00192147	0.415304	0.0242248	0.115086	0.260445	0.000826493	0.0455451	0.222793	0.0121946	0.0876299	5.65e-10	0.060285	5.16e-05	5.9e-07	0.000160704	0.00102078	8.79e-05	0.000290937	2.39e-06	6.52e-05	0.0150728	4.73e-09	0.101667	5.45e-07	0.00150541	0.00134523	1.36e-11	3.78e-06	0.0126651	4.98e-09	0.00775366	4.34e-07	0.0318576	0.0221072	7.73e-07	0.000205742	0.305454	0.180428	0.186437	0.000501012	6.52e-08	2.84e-06	6.59e-05	1.06e-10
RORA	8.02759e-32	0	0.023074	0.469418	0.12856	0.334179	0.32662	0.310763	0.285681	0.529342	0.0543483	0.000276251	0.0202129	0.214536	0.00222717	0.000267162	0.0814955	0.0437127	0.206814	0.00662459	0.240687	0.120421	0.00923987	0.000131733	0.0534511	0.0081617	0.000327512	0.00614283	0.000229152	0.56381	0.001314	0.00131039	0.00855256	0.181088	0.35396	0.0355264	0.349218	0.01292	0.632872	0.172859	0.243328	0.00546386	0.000130318	0.00512334	0.000312102	1.46e-05	0.00740983
RREB1	5.2292e-242	1	7.04e-09	0.327514	0.00907868	0.00319102	0.269051	0.0183485	0.163342	0.000303523	0.00124614	5.6e-05	3.06e-11	0.0329474	4.92e-07	2.63e-06	0.000211017	1.68e-05	9.34e-10	5.87e-06	0.118444	1.99e-06	0.0410614	5.16e-08	0.0320812	0.00013051	0.0577504	0.00101814	1.82e-09	0.0422636	0.00181309	2.7e-10	0.000806072	1e-05	0.00343944	0.00140983	0.000152519	8.18e-06	0.00634192	0.134582	0.028684	0.00346995	4.23e-08	3.69e-07	9.9e-05	1.42e-16	2.56e-13	0.000727857
RXRA-VDR	1.88967e-58	0	0.000218364	0.45093	0.362186	0.104076	0.0615627	0.00222717	0.144689	0.000371503	0.0846841	0.0300611	2.19e-07	0.339835	0.000305605	4.25e-06	0.00954373	6.26e-05	6.25e-07	0.00010494	0.0211694	0.00436165	0.641353	2.18e-06	0.594567	4.08e-06	0.00562521	0.00246988	4.92e-08	0.00708501	0.04774	3.29e-09	3.47e-05	0.00135442	0.00242365	0.000682051	0.0151016	1.97e-05	0.23169	0.128842	0.000249942	0.00038004	0.000744249	0.00105984	8.13e-05	7.89e-12	2.14e-10	1.24e-05	4.76e-10
RXRA-VDR	2.67967e-43	0	0.00279584	0.045473	0.0313882	0.00253532	0.457836	0.0036003	0.277084	0.132435	0.00841309	0.00234301	1.23e-06	0.0594517	4.16e-06	3.72e-05	0.000923724	1.1e-05	2.36e-06	0.00412279	0.0545952	4.4e-06	0.000785523	9.25e-06	0.0295784	9.22e-07	0.000340681	2.17e-05	6.85e-09	7.47e-05	0.00124065	7.71e-09	0.000834017	9.05e-06	0.0040513	0.00293571	0.000273676	4.34e-05	0.0470886	0.100924	0.000747845	0.00138438	0.000667905	8.62e-07	2.49e-06	1.07e-11	3.09e-10	0.000693584	3.51e-10
RXRA-VDR	1.47951e-06	1	0.00428631	0.323019	0.0364435	0.465721	0.289884	0.0293701	0.0340357	0.000630507	0.172859	0.0407578	0.000920332	0.123168	0.00858366	4.23e-06	0.0389548	0.0634331	0.000967804	0.000265853	0.242801	0.000723076	0.228639	0.0124746	0.159584	0.0174359	0.225483	0.0015886	5.09e-09	6.42e-05	0.113162	0.0576328	0.118843	0.00656948	0.0137361	0.026991	0.00205438	1.61e-05	0.230795	0.0125592	0.0297586	0.0181825	0.0819313	0.111584	0.0697489	9.56e-08	0.00148992	0.0227488	0.00034044
SP1	0	1	4.78e-08	0.121641	0.000425179	0.00354944	0.572387	0.00236404	0.174409	1.32e-05	0.00159353	5.14e-05	3.89e-11	0.0482428	4.29e-05	2.05e-05	7.44e-06	1.85e-06	9.75e-10	9.15e-07	0.053948	2.87e-06	0.218678	8.21e-11	0.165462	8.8e-07	3.95e-05	3.44e-06	1.11e-14	0.000226202	0.000364372	7.05e-13	0.000114661	2.05e-07	0.000543386	6.05e-05	2.33e-06	2.45e-06	0.231993	0.670187	0.0277372	5.43e-06	5.13e-06	0.000260728	1.28e-06	1.16e-17	9.79e-17	0.000259786	6.83e-14
SP1	8.48425e-74	0	0.000909033	0.441347	0.0122147	0.00164448	0.0645976	0.00439088	0.305003	0.00103386	0.014155	0.000212083	4.34e-09	0.0353219	0.000394659	0.00839015	0.0239632	0.00238247	2.27e-07	4.35e-05	0.591913	0.00926741	0.00249133	1.08e-08	0.0153386	0.00770473	0.00839409	0.00561335	1.32e-08	0.0388272	1.64e-05	0.000306795	0.00935702	0.000780052	0.0319993	0.0461495	0.000673777	0.000249673	0.00332543	0.248713	0.0101243	0.0030541	0.00983953	0.00043109	8.86e-08	1.49e-10	2.54e-09	0.00391588	1.34e-12
SPI1	1.17352e-81	0	0.000515648	0.650922	0.139401	0.835215	0.260351	0.721516	0.0859259	0.77319	0.0528589	0.00753467	3.07e-10	0.0152512	0.000481816	1.82e-05	0.001291	0.000222624	0.000417391	4.61e-07	0.0735019	0.0577984	0.216271	3.3e-09	0.218569	7.09e-06	0.0109095	4.91e-05	2.66e-11	0.000165181	0.38739	0.000381882	0.0172968	2.69e-07	0.141304	0.0725059	0.00068524	1.25e-05	0.0616528	0.0966179	0.000480021	7.97e-06	7.44e-05	5.08e-05	0.000968833	7.97e-10	2.93e-09	0.00141112	2.12e-08
SPI1	0.00349783	0	0.168286	0.835587	0.385139	0.199203	0.0535573	0.315389	0.126696	0.0272264	0.0534849	0.103584	1.27e-05	0.0335792	0.0156684	0.000236524	0.0242892	0.142181	0.0795739	0.0339691	0.00455376	0.00957405	0.0499435	0.0105863	0.0124122	0.000183105	0.00121652	0.0319896	0.0014878	0.039109	0.643741	0.000124221	0.129923	0.019342	0.0924148	0.00619035	0.0171295	0.0066319	0.485167	0.389456	0.0415047	0.0233697	0.00978969	1.9e-05	0.00118515	5.88e-07	5.67e-08	0.00046543	1.71e-05
SRF	2.55697e-18	0	0.413188	0.268651	0.561594	0.411397	0.108242	0.706438	0.386067	0.889798	0.637368	0.23882	0.0445215	0.0256174	0.00284216	0.000626414	0.0311776	0.0456478	0.342649	3.3e-06	0.271782	0.0244287	0.042017	0.000424693	0.408363	0.00618892	0.056152	0.0106348	0.000158523	0.1115	0.100113	0.0231518	0.0207055	0.0641826	0.205007	0.0234285	0.126039	0.0271101	0.157335	0.829409	0.0246706	0.0595849	0.00321295	0.123229	0.00244142	1.14e-05	0.00247146	0.00289465	0.000116204
SRF	6.90538e-06	1	0.317629	0.679211	0.00394059	0.0153716	0.167184	0.673301	0.876146	0.221652	0.189358	0.145908	0.00352635	0.0147932	0.270777	0.0608409	0.00407527	0.698471	0.020198	0.0224469	0.64884	0.0132968	0.245142	0.0266462	0.271529	0.239278	0.164388	0.181635	0.00112436	0.106016	0.0191686	0.12632	0.0339375	0.140859	0.668517	0.415919	0.0368897	0.588282	0.539924		0.0303565	0.057189	0.0586056	0.646617	0.109172	0.000182496	0.117096	0.273134	0.000226896
STAT1	1.37873e-06	0	0.0998366	0.831428	0.394219	0.88626	0.493682	0.997948			0.0403154	0.587634	0.0157073	0.0149628	0.0149806	0.0267338	0.170355	0.0195742	0.423098	0.105936	0.71542	0.168151	0.0165918	0.0171867	0.723188	0.00241528	0.411522	0.128614	0.0309065	0.112077	0.327505	0.0450067	0.251293	0.615501	0.47067	0.383891	0.2624	0.0750978	0.181069	0.0784	0.351949	0.0759124	0.120382	0.0944914	0.0179431	0.000195171	0.000272023	0.00591706	4.41e-06
TAL1-TCF3	1.42819e-17	1	0.00241199	0.0881979	0.0785885	0.582704	0.384539	0.727066	0.051264	0.515491	0.00798788	0.184251	0.327321	0.257135	0.00676425	0.162828	0.295665	0.0196527	0.15058	0.0394575	0.659556	0.0655964	0.546508	0.241675	0.0795739	0.00467069	0.0529087	0.0529058	0.000160601	0.0714588	0.283665	0.0176314	0.723801	0.554128	0.0368355	0.0865657	0.172747	0.180963	0.21332	0.486429	0.0477042	0.0518092	0.00878037	0.104353	0.0762361	0.00299288	0.00134183	0.0534998	0.240296
TAL1-TCF3	9.82778e-08	0	0.0438591	0.541934	0.150435	0.930909	0.372506	0.557648	0.0396722	0.209757	0.0267322	0.0859259	0.0239637	0.104757	0.250875	0.0108665	0.105006	0.0641157	0.586113	0.0309578	0.625192	0.0455695	0.108956	0.0234695	0.700329	0.0512341	0.0560053	0.0408451	0.000552058	0.0608522	0.044903	0.0788284	0.583077	0.170805	0.103407	0.0379869	0.118721	0.354285	0.0619671	0.0336133	0.648329	0.0555823	0.156484	0.0493603	0.0301334	0.101098	0.0191762	0.078475	0.0627901
TFAP2A	3.08205e-74	0	0.000206086	0.159578	0.0092442	0.154191	0.129754	0.00287485	0.248118	0.000360247	0.0141753	0.0456417	3.12e-06	0.144687	0.3401	0.000993413	0.0713893	0.0223437	8.68e-05	0.00100795	0.0244146	0.146067	0.0830671	3.21e-07	0.366328	0.00886116	0.000164609	0.0522187	1.18e-07	0.16645	0.124346	2.98e-08	0.0118941	0.010895	0.0267593	0.106849	0.00459187	0.000726438	0.0813489	0.369871	0.0185493	0.0169521	0.00026879	0.00126012	0.000784961	8e-09	1.39e-08	0.0424015	1.18e-09
TFAP2A	6.51899e-73	1	0.00365689	0.205796	0.07067	0.686015	0.00386486	0.10939	0.447564	0.00292167	0.118843	0.155811	5.65e-08	0.402037	0.23882	0.00961152	0.738153	0.183028	0.000233386	1.85e-05	0.159953	0.0122242	0.0910456	3.36e-06	0.16985	0.00368794	0.00152266	0.516606	6.4e-11	0.00330797	0.41088	1.91e-06	0.0201008	0.00228766	0.0242997	0.0140794	0.00389401	0.0105616	0.182704	0.369871	0.0033733	0.00053674	0.003602	0.0467167	0.00435033	2.14e-07	6.5e-06	0.318399	1.4e-11
TLX1-NFIC	0.000104692	1	0.00728813	0.172727	0.426797	0.148922	0.558382	0.0969928	0.0152299	0.318627	0.00726673	0.0394291	5.28e-07	0.00496687	0.039802	1.81e-05	0.0048016	0.0355224	0.000518557	0.00089909	0.384634	0.000703166	0.106042	1.58e-06	0.126664	0.0655992	0.00375375	0.152183	0.000698444	0.22199	0.0629481	0.00109866	0.035411	0.000160677	0.010743	0.00225965	0.000339915	0.0170325	0.524346	0.018449	0.0925065	0.00556443	0.0446563	0.00243116	0.0139112	0.000138284	0.00394283	0.0401835	3.02e-07
TLX1-NFIC	0.0662981	0	0.15318	0.376192	0.04543	0.565431	0.582204	0.0669852	0.990652	0.0274528	0.891148	0.0197945	0.0197702	0.19064	0.752198	0.93741	0.298469	0.449526	0.0815393	0.155906	0.630073	0.542022	0.384181	0.111785	0.4715	0.471175	0.342745	0.0281829	0.289538	0.357546	0.509918	0.0631993	0.0809417	0.346523	0.0936609	0.254194	0.146655	0.000668503	0.174927	0.442907	0.0695866	0.0774917	0.0867562	0.106856	0.115183	0.160326	0.00164226	0.557575	0.0235797
TP53	0.0017147	1	0.188146	0.202335	0.70495	0.142988	0.271471		0.000403943	0.911932	0.846235	0.0408602	0.607138	0.0448841	0.536788	0.413693	0.117766	0.890169	0.0541189	0.0925632	0.796166	0.639289	0.0326834	0.62852	0.371893	0.1415	0.187137	0.41984	0.271436	0.149579	0.417795	0.0124026	0.402774	0.699562	0.0486163	0.0684489	0.650933	0.160424	0.396666	0.921146	0.275145	0.0494624	0.00582427	0.00658901	0.112251	0.407647	0.273645	0.0165609	0.282578
YY1	0.0268869	0	0.330641	0.511007	0.692172	0.658425	0.709185	0.921162	0.15393		0.135557	0.0859259	0.076309	0.0370007	0.157582	0.319246	0.022372	0.11538	0.571242	0.00835646	0.977929	0.0571939	0.748802	0.384492	0.679928	0.0281939	0.977115	0.0494314	0.715038	0.938202	0.591175	0.172539	0.0407578	0.555624	0.0830558	0.0830558	0.466154	0.10081	0.0957592	0.770695	0.917061	0.00558447	0.274973	0.28657	0.145261	0.154191	0.172859	0.296189	0.264386
YY1	0.155482	0	0.286998	0.998508	0.891096	0.277508	0.286723	0.0508117	0.126696	0.449132	0.0265738	0.455872	1.48e-06		0.532673	1.18e-05	0.114666	0.0643935	0.0229472	0.0935026	0.286785	0.0109921	1	0.000237346	0.113754	0.24712	0.257403	0.360666	0.00823706	0.169043	0.198889	0.122362	0.0890391	0.351207	0.0410814	0.0410814	0.0916173	0.00039813	0.536711	0.625939	0.161217	0.46266	0.0617668	0.117993	0.10473	4.33e-06	0.00826363	0.0025079	0.01644
[truncated: 19 more columns]
